# Supplementary material for: Quiescent Fibroblasts Exhibit High Metabolic Activity
Source: PLoS Biol. 2010 Oct 19;8(10):e1000514. doi: 10.1371/journal.pbio.1000514 (PMC2958657; doi:10.1371/journal.pbio.1000514)
Supplement: Table S2 — Malate and citrate labeling after incubation with [3-13C]-glucose in proliferating, CI7, CI14, and CI14SS7 fibroblasts. (0.01 MB XLS) [file pbio.1000514.s006.xls]

## Sheet: Sheet1
Supplementary Table 2: Labeling of TCA Cycle Intermediates After Incubation with [3-13C]-Glucose in P, CI7, CI14 and CI14SS7 Fibroblasts
		P	CI7	CI14	CI14SS7
	1×13C-Malate/Malate	0.0653 ± 0.0120	0.0914 ± 0.0155	0.0891 ± 0.0163	0.119 ± 0.0163
	p-value compared to Proliferating	-	0.00198373	0.00492493	0.00136318
	1×13C-Citrate/Citrate	0.0956 ± 0.0262	0.141 ± 0.0145	0.138 ± 0.0209	0.126 ± 0.0254
	p-value compared to Proliferating	-	0.000643537	0.00207353	0.0923702
